# Supplementary material for: Potential Molecular Interactions and In Vitro Hyperthermia, Thermal, and Magnetic Studies of Bioactive Nickel-Doped Hydroxyapatite Thin Films
Source: Int J Mol Sci. 2025 Jan 27;26(3):1095. doi: 10.3390/ijms26031095 (PMC11817106; doi:10.3390/ijms26031095)
Supplement: Supplementary file 1 [file ijms-26-01095-s001.zip]

Archive with 1 entries (1 files):
- ijms-3403398-supplementary.pdf
